# Supplementary material for: Bioinformatics analysis identifies immune-related gene signatures and subtypes in diabetic nephropathy
Source: Front Endocrinol (Lausanne). 2022 Dec 7;13:1048139. doi: 10.3389/fendo.2022.1048139 (PMC9768367; doi:10.3389/fendo.2022.1048139)
Supplement: Supplementary file 1 [file Table_1.xlsx]

## Sheet: Sheet 1
ONTOLOGY	ID	Description	GeneRatio	BgRatio	pvalue	p.adjust	qvalue	geneID	Count
BP	GO:0050900	leukocyte migration	17/86	499/18670	1.00476e-10	1.19335e-07	8.76088e-08	CD2/CD48/COL1A2/CX3CR1/GPR18/IGHM/IGKC/LCK/RAC2/CCL5/CCL19/SELPLG/UMOD/CORO1A/IGLV1-44/PYCARD/CCR2	17
BP	GO:0032680	regulation of tumor necrosis factor production	11/86	160/18670	1.82225e-10	1.19335e-07	8.76088e-08	CD2/CX3CR1/GPR18/LPL/LTF/PTPRC/CCL19/TYROBP/LY96/PYCARD/CCR2	11
BP	GO:0032640	tumor necrosis factor production	11/86	163/18670	2.22536e-10	1.19335e-07	8.76088e-08	CD2/CX3CR1/GPR18/LPL/LTF/PTPRC/CCL19/TYROBP/LY96/PYCARD/CCR2	11
BP	GO:1903555	regulation of tumor necrosis factor superfamily cytokine production	11/86	163/18670	2.22536e-10	1.19335e-07	8.76088e-08	CD2/CX3CR1/GPR18/LPL/LTF/PTPRC/CCL19/TYROBP/LY96/PYCARD/CCR2	11
BP	GO:0071706	tumor necrosis factor superfamily cytokine production	11/86	168/18670	3.07787e-10	1.3204e-07	9.69366e-08	CD2/CX3CR1/GPR18/LPL/LTF/PTPRC/CCL19/TYROBP/LY96/PYCARD/CCR2	11
BP	GO:0007159	leukocyte cell-cell adhesion	13/86	337/18670	4.56411e-09	1.54456e-06	1.13393e-06	CX3CR1/IL7R/LCK/PTPRC/RAC2/CCL5/CCL19/SELPLG/UMOD/CORO1A/VSIG4/PYCARD/CCR2	13
BP	GO:0051249	regulation of lymphocyte activation	15/86	485/18670	5.35608e-09	1.54456e-06	1.13393e-06	CD2/IGHM/IGKC/IL7R/LCK/PTPRC/RAC2/CCL5/CCL19/TYROBP/CORO1A/VSIG4/TRBC1/PYCARD/CCR2	15
BP	GO:0032760	positive regulation of tumor necrosis factor production	8/86	86/18670	5.76059e-09	1.54456e-06	1.13393e-06	CD2/LPL/PTPRC/CCL19/TYROBP/LY96/PYCARD/CCR2	8
BP	GO:1903557	positive regulation of tumor necrosis factor superfamily cytokine production	8/86	88/18670	6.92658e-09	1.65084e-06	1.21195e-06	CD2/LPL/PTPRC/CCL19/TYROBP/LY96/PYCARD/CCR2	8
BP	GO:0006959	humoral immune response	13/86	356/18670	8.7939e-09	1.88629e-06	1.38481e-06	C1QA/C1QB/C3/IGHM/IGKC/LTF/LYZ/PTPRC/RNASE6/VSIG4/TRBC1/IGLV1-44/CCR2	13
BP	GO:0002696	positive regulation of leukocyte activation	13/86	380/18670	1.90691e-08	3.71847e-06	2.72989e-06	CD2/IGHM/IGKC/IL7R/LCK/PTPRC/CCL5/CCL19/TYROBP/CORO1A/TRBC1/PYCARD/CCR2	13
BP	GO:0042110	T cell activation	14/86	464/18670	2.49893e-08	4.46684e-06	3.2793e-06	CD2/CD3D/GPR18/IL7R/LCK/PTPRC/RAC2/CCL5/CCL19/SOX4/CORO1A/VSIG4/PYCARD/CCR2	14
BP	GO:0050867	positive regulation of cell activation	13/86	394/18670	2.92049e-08	4.81881e-06	3.53769e-06	CD2/IGHM/IGKC/IL7R/LCK/PTPRC/CCL5/CCL19/TYROBP/CORO1A/TRBC1/PYCARD/CCR2	13
BP	GO:0051251	positive regulation of lymphocyte activation	12/86	334/18670	4.12335e-08	6.31756e-06	4.63799e-06	IGHM/IGKC/IL7R/LCK/PTPRC/CCL5/CCL19/TYROBP/CORO1A/TRBC1/PYCARD/CCR2	12
BP	GO:0042119	neutrophil activation	14/86	498/18670	6.01932e-08	8.60763e-06	6.31923e-06	SERPINA3/ALOX5/C3/CD53/LTF/LYZ/MME/PTPRC/CCL5/TYROBP/OLFM4/GLIPR1/PYCARD/PLAC8	14
BP	GO:0098883	synapse pruning	4/86	11/18670	1.35099e-07	1.81117e-05	1.32966e-05	C1QA/C1QB/C3/CX3CR1	4
BP	GO:0050863	regulation of T cell activation	11/86	314/18670	2.03776e-07	2.57117e-05	1.88761e-05	CD2/IL7R/LCK/PTPRC/RAC2/CCL5/CCL19/CORO1A/VSIG4/PYCARD/CCR2	11
BP	GO:0072376	protein activation cascade	9/86	198/18670	3.21643e-07	3.64855e-05	2.67856e-05	APOH/C1QA/C1QB/C3/IGHM/IGKC/VSIG4/TRBC1/IGLV1-44	9
BP	GO:0043312	neutrophil degranulation	13/86	485/18670	3.23182e-07	3.64855e-05	2.67856e-05	SERPINA3/ALOX5/C3/CD53/LTF/LYZ/MME/PTPRC/TYROBP/OLFM4/GLIPR1/PYCARD/PLAC8	13
BP	GO:0002283	neutrophil activation involved in immune response	13/86	488/18670	3.4665e-07	3.71782e-05	2.72941e-05	SERPINA3/ALOX5/C3/CD53/LTF/LYZ/MME/PTPRC/TYROBP/OLFM4/GLIPR1/PYCARD/PLAC8	13
BP	GO:0002446	neutrophil mediated immunity	13/86	499/18670	4.4634e-07	4.30814e-05	3.16279e-05	SERPINA3/ALOX5/C3/CD53/LTF/LYZ/MME/PTPRC/TYROBP/OLFM4/GLIPR1/PYCARD/PLAC8	13
BP	GO:0002455	humoral immune response mediated by circulating immunoglobulin	8/86	150/18670	4.49781e-07	4.30814e-05	3.16279e-05	C1QA/C1QB/C3/IGHM/IGKC/PTPRC/TRBC1/IGLV1-44	8
BP	GO:0050670	regulation of lymphocyte proliferation	9/86	208/18670	4.87167e-07	4.30814e-05	3.16279e-05	PTPRC/RAC2/CCL5/CCL19/TYROBP/CORO1A/VSIG4/PYCARD/CCR2	9
BP	GO:0046651	lymphocyte proliferation	10/86	272/18670	4.88335e-07	4.30814e-05	3.16279e-05	IL7R/PTPRC/RAC2/CCL5/CCL19/TYROBP/CORO1A/VSIG4/PYCARD/CCR2	10
BP	GO:0032944	regulation of mononuclear cell proliferation	9/86	209/18670	5.07196e-07	4.30814e-05	3.16279e-05	PTPRC/RAC2/CCL5/CCL19/TYROBP/CORO1A/VSIG4/PYCARD/CCR2	9
BP	GO:0032943	mononuclear cell proliferation	10/86	274/18670	5.22199e-07	4.30814e-05	3.16279e-05	IL7R/PTPRC/RAC2/CCL5/CCL19/TYROBP/CORO1A/VSIG4/PYCARD/CCR2	10
BP	GO:0042129	regulation of T cell proliferation	8/86	156/18670	6.06449e-07	4.8179e-05	3.53703e-05	PTPRC/RAC2/CCL5/CCL19/CORO1A/VSIG4/PYCARD/CCR2	8
BP	GO:0002449	lymphocyte mediated immunity	11/86	352/18670	6.33803e-07	4.85538e-05	3.56455e-05	C1QA/C1QB/C3/IGHM/IGKC/IL7R/PTPRC/CORO1A/TRBC1/IGLV1-44/CCR2	11
BP	GO:0002460	adaptive immune response based on somatic recombination of immune receptors built from immunoglobulin superfamily domains	11/86	361/18670	8.12378e-07	6.0088e-05	4.41132e-05	C1QA/C1QB/C3/IGHM/IGKC/IL7R/PTPRC/CCL19/TRBC1/IGLV1-44/CCR2	11
BP	GO:0070663	regulation of leukocyte proliferation	9/86	222/18670	8.40417e-07	6.00898e-05	4.41145e-05	PTPRC/RAC2/CCL5/CCL19/TYROBP/CORO1A/VSIG4/PYCARD/CCR2	9
BP	GO:0097696	STAT cascade	8/86	166/18670	9.71287e-07	6.72068e-05	4.93394e-05	EGF/GHR/HCLS1/IL7R/IL10RA/PTPRC/CCL5/CCR2	8
BP	GO:0070661	leukocyte proliferation	10/86	298/18670	1.12084e-06	7.5131e-05	5.51569e-05	IL7R/PTPRC/RAC2/CCL5/CCL19/TYROBP/CORO1A/VSIG4/PYCARD/CCR2	10
BP	GO:0002697	regulation of immune effector process	12/86	458/18670	1.216e-06	7.90403e-05	5.80269e-05	C1QA/C1QB/C3/IGKC/IL7R/PTPRC/RAC2/CCL19/VSIG4/IGLV1-44/PYCARD/CCR2	12
BP	GO:0001819	positive regulation of cytokine production	12/86	464/18670	1.39291e-06	8.78763e-05	6.45138e-05	C3/CD2/IRF8/LPL/LTB/PTPRC/CCL19/TYROBP/LY96/PYCARD/TLR7/CCR2	12
BP	GO:0006956	complement activation	8/86	175/18670	1.44585e-06	8.861e-05	6.50524e-05	C1QA/C1QB/C3/IGHM/IGKC/VSIG4/TRBC1/IGLV1-44	8
BP	GO:0030217	T cell differentiation	9/86	240/18670	1.60509e-06	9.56364e-05	7.02108e-05	CD2/CD3D/GPR18/IL7R/LCK/PTPRC/CCL19/SOX4/CCR2	9
BP	GO:0051604	protein maturation	11/86	397/18670	2.0504e-06	0.000118839	8.72445e-05	APOH/C1QA/C1QB/C3/CPA3/IGKC/MME/SOX4/VSIG4/IGLV1-44/PYCARD	11
BP	GO:0042098	T cell proliferation	8/86	184/18670	2.1053e-06	0.000118839	8.72445e-05	PTPRC/RAC2/CCL5/CCL19/CORO1A/VSIG4/PYCARD/CCR2	8
BP	GO:0050727	regulation of inflammatory response	12/86	485/18670	2.20542e-06	0.000121298	8.90501e-05	C1QA/C1QB/C3/IGKC/LPL/PTPRC/CCL5/VSIG4/IGLV1-44/PYCARD/TLR7/CCR2	12
BP	GO:0032103	positive regulation of response to external stimulus	10/86	323/18670	2.31276e-06	0.000123982	9.10205e-05	APOH/C3/LPL/RAC2/CCL5/CCL19/LY86/LY96/TLR7/CCR2	10
BP	GO:0045785	positive regulation of cell adhesion	11/86	403/18670	2.36982e-06	0.000123982	9.10205e-05	IL7R/LCK/PTPRC/CCL5/CCL19/AGR2/OLFM4/CORO1A/PYCARD/NDNF/CCR2	11
BP	GO:0016485	protein processing	10/86	328/18670	2.65272e-06	0.000135478	9.94605e-05	APOH/C1QA/C1QB/C3/CPA3/IGKC/MME/VSIG4/IGLV1-44/PYCARD	10
BP	GO:0042742	defense response to bacterium	10/86	330/18670	2.80043e-06	0.000137006	0.000100582	GBP2/IRF8/IGHM/IGKC/LTF/LYZ/RNASE6/TRBC1/PYCARD/PLAC8	10
BP	GO:0002920	regulation of humoral immune response	7/86	134/18670	2.81037e-06	0.000137006	0.000100582	C1QA/C1QB/C3/IGKC/PTPRC/VSIG4/IGLV1-44	7
BP	GO:0006958	complement activation, classical pathway	7/86	137/18670	3.25678e-06	0.00015524	0.000113968	C1QA/C1QB/C3/IGHM/IGKC/TRBC1/IGLV1-44	7
BP	GO:0050870	positive regulation of T cell activation	8/86	202/18670	4.21252e-06	0.000196431	0.000144209	IL7R/LCK/PTPRC/CCL5/CCL19/CORO1A/PYCARD/CCR2	8
BP	GO:0006968	cellular defense response	5/86	53/18670	4.44646e-06	0.000199958	0.000146798	CX3CR1/TYROBP/UMOD/LY96/CCR2	5
BP	GO:1902105	regulation of leukocyte differentiation	9/86	272/18670	4.47459e-06	0.000199958	0.000146798	CD2/HCLS1/IL7R/LTF/PTPRC/CCL19/TYROBP/RASSF2/CCR2	9
BP	GO:0071222	cellular response to lipopolysaccharide	8/86	205/18670	4.69696e-06	0.000205612	0.000150949	CX3CR1/IRF8/LTF/MRC1/CCL5/LY86/LY96/PYCARD	8
BP	GO:1904892	regulation of STAT cascade	7/86	146/18670	4.96561e-06	0.000210823	0.000154774	EGF/GHR/HCLS1/IL7R/IL10RA/PTPRC/CCL5	7
BP	GO:0042102	positive regulation of T cell proliferation	6/86	95/18670	5.01258e-06	0.000210823	0.000154774	PTPRC/CCL5/CCL19/CORO1A/PYCARD/CCR2	6
BP	GO:0071219	cellular response to molecule of bacterial origin	8/86	212/18670	6.01408e-06	0.000248081	0.000182127	CX3CR1/IRF8/LTF/MRC1/CCL5/LY86/LY96/PYCARD	8
BP	GO:0016064	immunoglobulin mediated immune response	8/86	218/18670	7.38e-06	0.000292854	0.000214997	C1QA/C1QB/C3/IGHM/IGKC/PTPRC/TRBC1/IGLV1-44	8
BP	GO:1903039	positive regulation of leukocyte cell-cell adhesion	8/86	218/18670	7.38e-06	0.000292854	0.000214997	IL7R/LCK/PTPRC/CCL5/CCL19/CORO1A/PYCARD/CCR2	8
BP	GO:0006909	phagocytosis	10/86	369/18670	7.50907e-06	0.000292854	0.000214997	C3/IRF8/IGHM/IGKC/PTPRC/TYROBP/CORO1A/TRBC1/IGLV1-44/PYCARD	10
BP	GO:0007259	JAK-STAT cascade	7/86	156/18670	7.68099e-06	0.000294209	0.000215992	EGF/GHR/HCLS1/IL10RA/PTPRC/CCL5/CCR2	7
BP	GO:0002526	acute inflammatory response	8/86	220/18670	7.88994e-06	0.000296911	0.000217975	SERPINA3/C1QA/C1QB/C3/IGKC/CD163/VSIG4/IGLV1-44	8
BP	GO:0019724	B cell mediated immunity	8/86	221/18670	8.15588e-06	0.000301627	0.000221437	C1QA/C1QB/C3/IGHM/IGKC/PTPRC/TRBC1/IGLV1-44	8
BP	GO:0002819	regulation of adaptive immune response	7/86	160/18670	9.06685e-06	0.000329634	0.000241998	C3/CD48/IL7R/PTPRC/CCL19/PYCARD/CCR2	7
BP	GO:1903037	regulation of leukocyte cell-cell adhesion	9/86	304/18670	1.09613e-05	0.000391865	0.000287685	IL7R/LCK/PTPRC/CCL5/CCL19/CORO1A/VSIG4/PYCARD/CCR2	9
BP	GO:0032729	positive regulation of interferon-gamma production	5/86	65/18670	1.22556e-05	0.000430955	0.000316383	CD2/IRF8/PYCARD/TLR7/CCR2	5
BP	GO:0001906	cell killing	7/86	168/18670	1.24655e-05	0.000431265	0.00031661	C3/IL7R/LTF/LYZ/PTPRC/TYROBP/CORO1A	7
BP	GO:0071216	cellular response to biotic stimulus	8/86	236/18670	1.31514e-05	0.000447772	0.000328729	CX3CR1/IRF8/LTF/MRC1/CCL5/LY86/LY96/PYCARD	8
BP	GO:0042108	positive regulation of cytokine biosynthetic process	5/86	67/18670	1.42265e-05	0.000473413	0.000347553	LTB/PTPRC/TYROBP/TLR7/CCR2	5
BP	GO:0042035	regulation of cytokine biosynthetic process	6/86	114/18670	1.43458e-05	0.000473413	0.000347553	CX3CR1/LTB/PTPRC/TYROBP/TLR7/CCR2	6
BP	GO:0030449	regulation of complement activation	6/86	115/18670	1.50801e-05	0.000490104	0.000359806	C1QA/C1QB/C3/IGKC/VSIG4/IGLV1-44	6
BP	GO:2000257	regulation of protein activation cascade	6/86	116/18670	1.58444e-05	0.000507259	0.000372401	C1QA/C1QB/C3/IGKC/VSIG4/IGLV1-44	6
BP	GO:1903317	regulation of protein maturation	7/86	182/18670	2.09326e-05	0.000653479	0.000479747	C1QA/C1QB/C3/IGKC/SOX4/VSIG4/IGLV1-44	7
BP	GO:0032496	response to lipopolysaccharide	9/86	330/18670	2.1021e-05	0.000653479	0.000479747	CX3CR1/IRF8/IL10RA/LTF/MRC1/CCL5/LY86/LY96/PYCARD	9
BP	GO:0042089	cytokine biosynthetic process	6/86	123/18670	2.21162e-05	0.000677704	0.000497532	CX3CR1/LTB/PTPRC/TYROBP/TLR7/CCR2	6
BP	GO:0022409	positive regulation of cell-cell adhesion	8/86	255/18670	2.29733e-05	0.000689847	0.000506447	IL7R/LCK/PTPRC/CCL5/CCL19/CORO1A/PYCARD/CCR2	8
BP	GO:0042107	cytokine metabolic process	6/86	124/18670	2.31557e-05	0.000689847	0.000506447	CX3CR1/LTB/PTPRC/TYROBP/TLR7/CCR2	6
BP	GO:0002237	response to molecule of bacterial origin	9/86	343/18670	2.84743e-05	0.000836675	0.000614239	CX3CR1/IRF8/IL10RA/LTF/MRC1/CCL5/LY86/LY96/PYCARD	9
BP	GO:0050853	B cell receptor signaling pathway	6/86	129/18670	2.89603e-05	0.000839459	0.000616283	IGHM/IGKC/LCK/PRKCB/PTPRC/TRBC1	6
BP	GO:0050671	positive regulation of lymphocyte proliferation	6/86	130/18670	3.02506e-05	0.000865166	0.000635156	PTPRC/CCL5/CCL19/CORO1A/PYCARD/CCR2	6
BP	GO:0032946	positive regulation of mononuclear cell proliferation	6/86	131/18670	3.15866e-05	0.000891491	0.000654482	PTPRC/CCL5/CCL19/CORO1A/PYCARD/CCR2	6
BP	GO:0002685	regulation of leukocyte migration	7/86	196/18670	3.36732e-05	0.000938038	0.000688654	CX3CR1/GPR18/RAC2/CCL5/CCL19/PYCARD/CCR2	7
BP	GO:0030098	lymphocyte differentiation	9/86	353/18670	3.56368e-05	0.000980012	0.000719469	CD2/CD3D/GPR18/IL7R/LCK/PTPRC/CCL19/SOX4/CCR2	9
BP	GO:0046425	regulation of JAK-STAT cascade	6/86	137/18670	4.0634e-05	0.00110329	0.000809972	EGF/GHR/HCLS1/IL10RA/PTPRC/CCL5	6
BP	GO:0052547	regulation of peptidase activity	10/86	452/18670	4.28687e-05	0.00114942	0.000843837	SERPINA3/C3/COL6A3/CSTA/SFN/LCK/LTF/WFDC2/PCOLCE2/PYCARD	10
BP	GO:0070665	positive regulation of leukocyte proliferation	6/86	139/18670	4.40732e-05	0.00116712	0.000856836	PTPRC/CCL5/CCL19/CORO1A/PYCARD/CCR2	6
BP	GO:0006874	cellular calcium ion homeostasis	10/86	458/18670	4.7892e-05	0.00125278	0.000919723	CD52/CX3CR1/GPR18/LCK/PRKCB/PTPRC/CCL5/CCL19/CORO1A/CCR2	10
BP	GO:0050829	defense response to Gram-negative bacterium	5/86	88/18670	5.34991e-05	0.00136614	0.00100294	IGHM/LTF/LYZ/RNASE6/PYCARD	5
BP	GO:0070098	chemokine-mediated signaling pathway	5/86	88/18670	5.34991e-05	0.00136614	0.00100294	CX3CR1/ACKR1/CCL5/CCL19/CCR2	5
BP	GO:0032651	regulation of interleukin-1 beta production	5/86	90/18670	5.95869e-05	0.00150369	0.00110393	CX3CR1/LPL/CCL19/TYROBP/PYCARD	5
BP	GO:0055074	calcium ion homeostasis	10/86	471/18670	6.05264e-05	0.00150964	0.00110829	CD52/CX3CR1/GPR18/LCK/PRKCB/PTPRC/CCL5/CCL19/CORO1A/CCR2	10
BP	GO:2000107	negative regulation of leukocyte apoptotic process	4/86	47/18670	6.43495e-05	0.00158303	0.00116217	HCLS1/IL7R/CCL5/CCL19	4
BP	GO:1903706	regulation of hemopoiesis	10/86	475/18670	6.49446e-05	0.00158303	0.00116217	CD2/HCLS1/IL7R/LTF/PRKCB/PTPRC/CCL19/TYROBP/RASSF2/CCR2	10
BP	GO:1904894	positive regulation of STAT cascade	5/86	92/18670	6.6196e-05	0.0015954	0.00117125	GHR/HCLS1/IL7R/IL10RA/CCL5	5
BP	GO:0001774	microglial cell activation	4/86	48/18670	6.99538e-05	0.00164891	0.00121054	C1QA/PTPRC/TYROBP/TLR7	4
BP	GO:0002269	leukocyte activation involved in inflammatory response	4/86	48/18670	6.99538e-05	0.00164891	0.00121054	C1QA/PTPRC/TYROBP/TLR7	4
BP	GO:0042116	macrophage activation	5/86	95/18670	7.71537e-05	0.00178083	0.00130738	C1QA/PTPRC/TYROBP/VSIG4/TLR7	5
BP	GO:0048871	multicellular organismal homeostasis	10/86	485/18670	7.72107e-05	0.00178083	0.00130738	SERPINA3/SFN/IGKC/LTF/LYZ/RAC2/UCP2/CORO1A/PLAC8/CCR2	10
BP	GO:0001894	tissue homeostasis	7/86	227/18670	8.51869e-05	0.0019037	0.00139758	SERPINA3/IGKC/LTF/LYZ/RAC2/CORO1A/CCR2	7
BP	GO:1990868	response to chemokine	5/86	97/18670	8.52003e-05	0.0019037	0.00139758	CX3CR1/ACKR1/CCL5/CCL19/CCR2	5
BP	GO:1990869	cellular response to chemokine	5/86	97/18670	8.52003e-05	0.0019037	0.00139758	CX3CR1/ACKR1/CCL5/CCL19/CCR2	5
BP	GO:0072503	cellular divalent inorganic cation homeostasis	10/86	493/18670	8.83945e-05	0.0019547	0.00143503	CD52/CX3CR1/GPR18/LCK/PRKCB/PTPRC/CCL5/CCL19/CORO1A/CCR2	10
BP	GO:0002673	regulation of acute inflammatory response	6/86	159/18670	9.30471e-05	0.00203659	0.00149515	C1QA/C1QB/C3/IGKC/VSIG4/IGLV1-44	6
BP	GO:0032731	positive regulation of interleukin-1 beta production	4/86	52/18670	9.59743e-05	0.00207944	0.00152661	LPL/CCL19/TYROBP/PYCARD	4
BP	GO:0022407	regulation of cell-cell adhesion	9/86	403/18670	9.86945e-05	0.002117	0.00155418	IL7R/LCK/PTPRC/CCL5/CCL19/CORO1A/VSIG4/PYCARD/CCR2	9
BP	GO:0032611	interleukin-1 beta production	5/86	101/18670	0.000103219	0.00217064	0.00159356	CX3CR1/LPL/CCL19/TYROBP/PYCARD	5
BP	GO:0032649	regulation of interferon-gamma production	5/86	101/18670	0.000103219	0.00217064	0.00159356	CD2/IRF8/PYCARD/TLR7/CCR2	5
BP	GO:0007204	positive regulation of cytosolic calcium ion concentration	8/86	319/18670	0.000111076	0.00231318	0.00169821	CD52/CX3CR1/GPR18/LCK/PTPRC/CCL19/CORO1A/CCR2	8
BP	GO:0032652	regulation of interleukin-1 production	5/86	103/18670	0.000113259	0.00233597	0.00171494	CX3CR1/LPL/CCL19/TYROBP/PYCARD	5
BP	GO:0002821	positive regulation of adaptive immune response	5/86	105/18670	0.000124032	0.00253379	0.00186017	C3/PTPRC/CCL19/PYCARD/CCR2	5
BP	GO:0031663	lipopolysaccharide-mediated signaling pathway	4/86	58/18670	0.00014728	0.0029273	0.00214906	LTF/CCL5/LY86/LY96	4
BP	GO:0061900	glial cell activation	4/86	58/18670	0.00014728	0.0029273	0.00214906	C1QA/PTPRC/TYROBP/TLR7	4
BP	GO:0052548	regulation of endopeptidase activity	9/86	425/18670	0.000147389	0.0029273	0.00214906	SERPINA3/C3/COL6A3/CSTA/SFN/LCK/LTF/WFDC2/PYCARD	9
BP	GO:0010951	negative regulation of endopeptidase activity	7/86	250/18670	0.000155103	0.00305226	0.00224079	SERPINA3/C3/COL6A3/CSTA/SFN/LTF/WFDC2	7
BP	GO:0032732	positive regulation of interleukin-1 production	4/86	59/18670	0.000157439	0.00307007	0.00225387	LPL/CCL19/TYROBP/PYCARD	4
BP	GO:0051897	positive regulation of protein kinase B signaling	6/86	176/18670	0.000162339	0.0031371	0.00230308	CX3CR1/EGF/HCLS1/LCK/RAC2/CCL19	6
BP	GO:0032609	interferon-gamma production	5/86	113/18670	0.00017518	0.00335087	0.00246002	CD2/IRF8/PYCARD/TLR7/CCR2	5
BP	GO:0002407	dendritic cell chemotaxis	3/86	24/18670	0.000178088	0.00335087	0.00246002	CCL5/CCL19/CCR2	3
BP	GO:0050857	positive regulation of antigen receptor-mediated signaling pathway	3/86	24/18670	0.000178088	0.00335087	0.00246002	LCK/PRKCB/PTPRC	3
BP	GO:0002688	regulation of leukocyte chemotaxis	5/86	114/18670	0.000182558	0.00339185	0.00249011	GPR18/RAC2/CCL5/CCL19/CCR2	5
BP	GO:0070613	regulation of protein processing	6/86	180/18670	0.000183429	0.00339185	0.00249011	C1QA/C1QB/C3/IGKC/VSIG4/IGLV1-44	6
BP	GO:0032612	interleukin-1 production	5/86	115/18670	0.000190171	0.00348646	0.00255956	CX3CR1/LPL/CCL19/TYROBP/PYCARD	5
BP	GO:0031664	regulation of lipopolysaccharide-mediated signaling pathway	3/86	25/18670	0.000201701	0.0036357	0.00266912	LTF/LY86/LY96	3
BP	GO:0050901	leukocyte tethering or rolling	3/86	25/18670	0.000201701	0.0036357	0.00266912	CX3CR1/SELPLG/CCR2	3
BP	GO:0010466	negative regulation of peptidase activity	7/86	262/18670	0.000206822	0.00369694	0.00271408	SERPINA3/C3/COL6A3/CSTA/SFN/LTF/WFDC2	7
BP	GO:0051480	regulation of cytosolic calcium ion concentration	8/86	357/18670	0.000239569	0.00423612	0.00310992	CD52/CX3CR1/GPR18/LCK/PTPRC/CCL19/CORO1A/CCR2	8
BP	GO:0007249	I-kappaB kinase/NF-kappaB signaling	7/86	269/18670	0.00024291	0.00423612	0.00310992	CX3CR1/LTF/PRKCB/CCL19/LY96/PYCARD/TLR7	7
BP	GO:0043491	protein kinase B signaling	7/86	269/18670	0.00024291	0.00423612	0.00310992	CX3CR1/EGF/HCLS1/LCK/RAC2/CCL5/CCL19	7
BP	GO:0036336	dendritic cell migration	3/86	27/18670	0.00025481	0.00440779	0.00323595	CCL5/CCL19/CCR2	3
BP	GO:0045861	negative regulation of proteolysis	8/86	363/18670	0.000268057	0.00459986	0.00337696	SERPINA3/C3/COL6A3/CSTA/SFN/LTF/WFDC2/VSIG4	8
BP	GO:0051346	negative regulation of hydrolase activity	9/86	466/18670	0.00029197	0.00497044	0.00364901	SERPINA3/C3/COL6A3/CSTA/SFN/GZMA/LTF/TNNT2/WFDC2	9
BP	GO:0002687	positive regulation of leukocyte migration	5/86	128/18670	0.000312848	0.00528393	0.00387916	RAC2/CCL5/CCL19/PYCARD/CCR2	5
BP	GO:0032677	regulation of interleukin-8 production	4/86	74/18670	0.000377688	0.00632923	0.00464656	CD2/PTPRC/PYCARD/TLR7	4
BP	GO:2000406	positive regulation of T cell migration	3/86	31/18670	0.000386406	0.00642512	0.00471696	CCL5/PYCARD/CCR2	3
BP	GO:0150076	neuroinflammatory response	4/86	75/18670	0.000397575	0.00655998	0.00481597	C1QA/PTPRC/TYROBP/TLR7	4
BP	GO:0097529	myeloid leukocyte migration	6/86	210/18670	0.000419561	0.0068699	0.00504349	CX3CR1/RAC2/CCL5/CCL19/UMOD/CCR2	6
BP	GO:0001818	negative regulation of cytokine production	7/86	296/18670	0.000432588	0.00702956	0.0051607	CX3CR1/GPR18/LTF/PTPRC/TYROBP/VSIG4/PYCARD	7
BP	GO:0045580	regulation of T cell differentiation	5/86	139/18670	0.000457024	0.00737081	0.00541123	CD2/IL7R/PTPRC/CCL19/CCR2	5
BP	GO:0050718	positive regulation of interleukin-1 beta secretion	3/86	33/18670	0.00046591	0.00745804	0.00547527	LPL/CCL19/PYCARD	3
BP	GO:0050920	regulation of chemotaxis	6/86	217/18670	0.00049906	0.00791635	0.00581173	GPR18/RAC2/CCL5/CCL19/SEMA3G/CCR2	6
BP	GO:0060326	cell chemotaxis	7/86	304/18670	0.000507166	0.00791635	0.00581173	CX3CR1/GPR18/RAC2/CCL5/CCL19/CORO1A/CCR2	7
BP	GO:0042533	tumor necrosis factor biosynthetic process	3/86	34/18670	0.000509304	0.00791635	0.00581173	CX3CR1/TYROBP/CCR2	3
BP	GO:0042534	regulation of tumor necrosis factor biosynthetic process	3/86	34/18670	0.000509304	0.00791635	0.00581173	CX3CR1/TYROBP/CCR2	3
BP	GO:1902107	positive regulation of leukocyte differentiation	5/86	144/18670	0.000537017	0.00828707	0.00608389	HCLS1/IL7R/PTPRC/CCL19/TYROBP	5
BP	GO:0002822	regulation of adaptive immune response based on somatic recombination of immune receptors built from immunoglobulin superfamily domains	5/86	145/18670	0.000554203	0.00837452	0.0061481	C3/IL7R/PTPRC/CCL19/CCR2	5
BP	GO:0032735	positive regulation of interleukin-12 production	3/86	35/18670	0.000555204	0.00837452	0.0061481	IRF8/LTB/CCL19	3
BP	GO:0032637	interleukin-8 production	4/86	82/18670	0.000558302	0.00837452	0.0061481	CD2/PTPRC/PYCARD/TLR7	4
BP	GO:0032642	regulation of chemokine production	4/86	82/18670	0.000558302	0.00837452	0.0061481	ACKR1/LPL/PYCARD/TLR7	4
BP	GO:0042113	B cell activation	7/86	310/18670	0.000569564	0.00848413	0.00622857	IGHM/IGKC/IL7R/PRKCB/PTPRC/TYROBP/TRBC1	7
BP	GO:2000106	regulation of leukocyte apoptotic process	4/86	83/18670	0.000584526	0.00864695	0.0063481	HCLS1/IL7R/CCL5/CCL19	4
BP	GO:0030595	leukocyte chemotaxis	6/86	224/18670	0.000589843	0.00866585	0.00636197	GPR18/RAC2/CCL5/CCL19/CORO1A/CCR2	6
BP	GO:0006898	receptor-mediated endocytosis	7/86	316/18670	0.000637933	0.00924572	0.00678768	C3/EGF/IGKC/MRC1/CCL19/CD163/IGLV1-44	7
BP	GO:0050851	antigen receptor-mediated signaling pathway	7/86	316/18670	0.000637933	0.00924572	0.00678768	CD3D/IGHM/IGKC/LCK/PRKCB/PTPRC/TRBC1	7
BP	GO:2000403	positive regulation of lymphocyte migration	3/86	37/18670	0.000654757	0.00942586	0.00691993	CCL5/PYCARD/CCR2	3
BP	GO:0030099	myeloid cell differentiation	8/86	416/18670	0.000661556	0.00946025	0.00694518	HCLS1/IRF8/LTF/PRKCB/CCL19/TGFBR3/TYROBP/RASSF2	8
BP	GO:0030101	natural killer cell activation	4/86	86/18670	0.000668443	0.00949543	0.006971	CD2/PTPRC/TYROBP/CORO1A	4
BP	GO:0051222	positive regulation of protein transport	8/86	418/18670	0.000682571	0.00963233	0.00707151	CD2/SFN/HCLS1/LPL/RAC2/CCL19/SOX4/PYCARD	8
BP	GO:0002690	positive regulation of leukocyte chemotaxis	4/86	87/18670	0.000698216	0.00978872	0.00718632	RAC2/CCL5/CCL19/CCR2	4
BP	GO:0045807	positive regulation of endocytosis	5/86	153/18670	0.000706992	0.00980504	0.0071983	C3/EGF/PTPRC/CCL19/PYCARD	5
BP	GO:0050716	positive regulation of interleukin-1 secretion	3/86	38/18670	0.000708523	0.00980504	0.0071983	LPL/CCL19/PYCARD	3
BP	GO:0032602	chemokine production	4/86	89/18670	0.000760561	0.0103911	0.00762856	ACKR1/LPL/PYCARD/TLR7	4
BP	GO:0046427	positive regulation of JAK-STAT cascade	4/86	89/18670	0.000760561	0.0103911	0.00762856	GHR/HCLS1/IL10RA/CCL5	4
BP	GO:0009615	response to virus	7/86	326/18670	0.00076625	0.0104026	0.00763698	ISG20/PTPRC/RNASE6/CCL5/CCL19/PYCARD/TLR7	7
BP	GO:0051896	regulation of protein kinase B signaling	6/86	244/18670	0.000921121	0.0124264	0.00912278	CX3CR1/EGF/HCLS1/LCK/RAC2/CCL19	6
BP	GO:0048872	homeostasis of number of cells	6/86	246/18670	0.000960818	0.012881	0.00945647	HCLS1/IL7R/TGFBR3/RASSF2/CORO1A/CCR2	6
BP	GO:0032755	positive regulation of interleukin-6 production	4/86	96/18670	0.00100983	0.013454	0.00987714	LPL/TYROBP/PYCARD/TLR7	4
BP	GO:0061756	leukocyte adhesion to vascular endothelial cell	3/86	44/18670	0.00109042	0.0142619	0.0104702	CX3CR1/SELPLG/CCR2	3
BP	GO:0071622	regulation of granulocyte chemotaxis	3/86	44/18670	0.00109042	0.0142619	0.0104702	RAC2/CCL5/CCL19	3
BP	GO:2000404	regulation of T cell migration	3/86	44/18670	0.00109042	0.0142619	0.0104702	CCL5/PYCARD/CCR2	3
BP	GO:0045619	regulation of lymphocyte differentiation	5/86	169/18670	0.00110462	0.01436	0.0105423	CD2/IL7R/PTPRC/CCL19/CCR2	5
BP	GO:2001204	regulation of osteoclast development	2/86	11/18670	0.00112276	0.014508	0.0106509	LTF/TYROBP	2
BP	GO:1900271	regulation of long-term synaptic potentiation	3/86	45/18670	0.00116444	0.0149564	0.0109801	CX3CR1/MME/TYROBP	3
BP	GO:0002824	positive regulation of adaptive immune response based on somatic recombination of immune receptors built from immunoglobulin superfamily domains	4/86	100/18670	0.0011755	0.0150086	0.0110185	C3/PTPRC/CCL19/CCR2	4
BP	GO:1904951	positive regulation of establishment of protein localization	8/86	456/18670	0.00119583	0.0151778	0.0111427	CD2/SFN/HCLS1/LPL/RAC2/CCL19/SOX4/PYCARD	8
BP	GO:0019731	antibacterial humoral response	3/86	46/18670	0.00124155	0.0155739	0.0114335	IGHM/LTF/RNASE6	3
BP	GO:0050706	regulation of interleukin-1 beta secretion	3/86	46/18670	0.00124155	0.0155739	0.0114335	LPL/CCL19/PYCARD	3
BP	GO:0002683	negative regulation of immune system process	8/86	463/18670	0.00131743	0.0164296	0.0120617	GPR18/IL7R/LTF/PTPRC/TYROBP/VSIG4/LY96/CCR2	8
BP	GO:0002002	regulation of angiotensin levels in blood	2/86	12/18670	0.00134329	0.0165595	0.012157	CPA3/MME	2
BP	GO:0002003	angiotensin maturation	2/86	12/18670	0.00134329	0.0165595	0.012157	CPA3/MME	2
BP	GO:0071887	leukocyte apoptotic process	4/86	104/18670	0.00135935	0.0166618	0.0122321	HCLS1/IL7R/CCL5/CCL19	4
BP	GO:0071346	cellular response to interferon-gamma	5/86	180/18670	0.00146092	0.0178049	0.0130714	GBP2/IRF8/MRC1/CCL5/CCL19	5
BP	GO:0002704	negative regulation of leukocyte mediated immunity	3/86	49/18670	0.00149197	0.0179791	0.0131993	IL7R/PTPRC/CCR2	3
BP	GO:0032757	positive regulation of interleukin-8 production	3/86	49/18670	0.00149197	0.0179791	0.0131993	CD2/PYCARD/TLR7	3
BP	GO:0002429	immune response-activating cell surface receptor signaling pathway	8/86	473/18670	0.00150808	0.0179916	0.0132084	CD3D/IGHM/IGKC/LCK/PRKCB/PTPRC/TRBC1/IGLV1-44	8
BP	GO:0001909	leukocyte mediated cytotoxicity	4/86	107/18670	0.00150979	0.0179916	0.0132084	IL7R/PTPRC/TYROBP/CORO1A	4
BP	GO:0009409	response to cold	3/86	50/18670	0.00158196	0.0184513	0.0135459	LPL/UCP2/PLAC8	3
BP	GO:0016322	neuron remodeling	2/86	13/18670	0.00158277	0.0184513	0.0135459	C1QA/C3	2
BP	GO:0045059	positive thymic T cell selection	2/86	13/18670	0.00158277	0.0184513	0.0135459	CD3D/PTPRC	2
BP	GO:1900272	negative regulation of long-term synaptic potentiation	2/86	13/18670	0.00158277	0.0184513	0.0135459	CX3CR1/TYROBP	2
BP	GO:0050864	regulation of B cell activation	5/86	184/18670	0.00160941	0.0186604	0.0136994	IGHM/IGKC/PTPRC/TYROBP/TRBC1	5
BP	GO:1903708	positive regulation of hemopoiesis	5/86	185/18670	0.0016482	0.0190075	0.0139542	HCLS1/IL7R/PTPRC/CCL19/TYROBP	5
BP	GO:0048260	positive regulation of receptor-mediated endocytosis	3/86	51/18670	0.00167528	0.0192164	0.0141076	C3/EGF/CCL19	3
BP	GO:0072676	lymphocyte migration	4/86	111/18670	0.00172792	0.0197148	0.0144735	CCL5/CCL19/PYCARD/CCR2	4
BP	GO:0046629	gamma-delta T cell activation	2/86	14/18670	0.00184105	0.0208945	0.0153395	GPR18/PTPRC	2
BP	GO:0050702	interleukin-1 beta secretion	3/86	53/18670	0.00187208	0.0209146	0.0153543	LPL/CCL19/PYCARD	3
BP	GO:0050704	regulation of interleukin-1 secretion	3/86	53/18670	0.00187208	0.0209146	0.0153543	LPL/CCL19/PYCARD	3
BP	GO:1905517	macrophage migration	3/86	53/18670	0.00187208	0.0209146	0.0153543	CX3CR1/CCL5/CCR2	3
BP	GO:0050731	positive regulation of peptidyl-tyrosine phosphorylation	5/86	192/18670	0.00193932	0.0215536	0.0158234	EGF/GHR/HCLS1/PTPRC/CCL5	5
BP	GO:0032655	regulation of interleukin-12 production	3/86	54/18670	0.00197565	0.0217322	0.0159545	IRF8/LTB/CCL19	3
BP	GO:0032663	regulation of interleukin-2 production	3/86	54/18670	0.00197565	0.0217322	0.0159545	PTPRC/VSIG4/CCR2	3
BP	GO:0002886	regulation of myeloid leukocyte mediated immunity	3/86	55/18670	0.00208273	0.0227149	0.016676	C3/RAC2/CCR2	3
BP	GO:0002761	regulation of myeloid leukocyte differentiation	4/86	117/18670	0.00209479	0.0227149	0.016676	HCLS1/LTF/TYROBP/RASSF2	4
BP	GO:0042976	activation of Janus kinase activity	2/86	15/18670	0.00211794	0.0227149	0.016676	GHR/CCL5	2
BP	GO:0090197	positive regulation of chemokine secretion	2/86	15/18670	0.00211794	0.0227149	0.016676	LPL/PYCARD	2
BP	GO:2000484	positive regulation of interleukin-8 secretion	2/86	15/18670	0.00211794	0.0227149	0.016676	CD2/PYCARD	2
BP	GO:0006911	phagocytosis, engulfment	4/86	118/18670	0.00216077	0.0229448	0.0168448	C3/IGHM/IGKC/TRBC1	4
BP	GO:1990266	neutrophil migration	4/86	118/18670	0.00216077	0.0229448	0.0168448	RAC2/CCL5/CCL19/UMOD	4
BP	GO:0032615	interleukin-12 production	3/86	56/18670	0.00219335	0.0231761	0.0170145	IRF8/LTB/CCL19	3
BP	GO:0034341	response to interferon-gamma	5/86	199/18670	0.00226644	0.0238309	0.0174953	GBP2/IRF8/MRC1/CCL5/CCL19	5
BP	GO:0002698	negative regulation of immune effector process	4/86	120/18670	0.002297	0.0240345	0.0176448	IL7R/PTPRC/VSIG4/CCR2	4
BP	GO:0002703	regulation of leukocyte mediated immunity	5/86	201/18670	0.00236686	0.0246453	0.0180932	C3/IL7R/PTPRC/RAC2/CCR2	5
BP	GO:0006957	complement activation, alternative pathway	2/86	16/18670	0.00241328	0.0246499	0.0180965	C3/VSIG4	2
BP	GO:0010820	positive regulation of T cell chemotaxis	2/86	16/18670	0.00241328	0.0246499	0.0180965	CCL5/CCR2	2
BP	GO:0033033	negative regulation of myeloid cell apoptotic process	2/86	16/18670	0.00241328	0.0246499	0.0180965	APOH/CCL5	2
BP	GO:0043031	negative regulation of macrophage activation	2/86	16/18670	0.00241328	0.0246499	0.0180965	PTPRC/VSIG4	2
BP	GO:0032722	positive regulation of chemokine production	3/86	58/18670	0.00242539	0.0246563	0.0181012	LPL/PYCARD/TLR7	3
BP	GO:0019730	antimicrobial humoral response	4/86	122/18670	0.00243905	0.0246781	0.0181173	IGHM/LTF/LYZ/RNASE6	4
BP	GO:0002573	myeloid leukocyte differentiation	5/86	204/18670	0.00252353	0.0254131	0.0186568	HCLS1/LTF/CCL19/TYROBP/RASSF2	5
BP	GO:0045071	negative regulation of viral genome replication	3/86	59/18670	0.00254689	0.0255284	0.0187415	ISG20/LTF/CCL5	3
BP	GO:0051209	release of sequestered calcium ion into cytosol	4/86	124/18670	0.00258703	0.0258101	0.0189483	LCK/PTPRC/CCL19/CORO1A	4
BP	GO:0010819	regulation of T cell chemotaxis	2/86	17/18670	0.00272688	0.0267085	0.0196078	CCL5/CCR2	2
BP	GO:0032780	negative regulation of ATPase activity	2/86	17/18670	0.00272688	0.0267085	0.0196078	LTF/TNNT2	2
BP	GO:0048535	lymph node development	2/86	17/18670	0.00272688	0.0267085	0.0196078	IL7R/LTB	2
BP	GO:1903975	regulation of glial cell migration	2/86	17/18670	0.00272688	0.0267085	0.0196078	CX3CR1/CCR2	2
BP	GO:0051283	negative regulation of sequestering of calcium ion	4/86	126/18670	0.00274107	0.0267254	0.0196203	LCK/PTPRC/CCL19/CORO1A	4
BP	GO:0034113	heterotypic cell-cell adhesion	3/86	61/18670	0.00280103	0.0269426	0.0197798	CD2/LCK/PTPRC	3
BP	GO:0045123	cellular extravasation	3/86	61/18670	0.00280103	0.0269426	0.0197798	CX3CR1/SELPLG/CCR2	3
BP	GO:0050701	interleukin-1 secretion	3/86	61/18670	0.00280103	0.0269426	0.0197798	LPL/CCL19/PYCARD	3
BP	GO:0099024	plasma membrane invagination	4/86	127/18670	0.0028204	0.0270078	0.0198276	C3/IGHM/IGKC/TRBC1	4
BP	GO:0051282	regulation of sequestering of calcium ion	4/86	128/18670	0.00290129	0.0276589	0.0203056	LCK/PTPRC/CCL19/CORO1A	4
BP	GO:0032623	interleukin-2 production	3/86	62/18670	0.00293375	0.027722	0.0203519	PTPRC/VSIG4/CCR2	3
BP	GO:0046635	positive regulation of alpha-beta T cell activation	3/86	62/18670	0.00293375	0.027722	0.0203519	PTPRC/CCL19/CCR2	3
BP	GO:0001911	negative regulation of leukocyte mediated cytotoxicity	2/86	18/18670	0.00305858	0.0281442	0.0206618	IL7R/PTPRC	2
BP	GO:0007252	I-kappaB phosphorylation	2/86	18/18670	0.00305858	0.0281442	0.0206618	CX3CR1/TLR7	2
BP	GO:0036035	osteoclast development	2/86	18/18670	0.00305858	0.0281442	0.0206618	LTF/TYROBP	2
BP	GO:0070233	negative regulation of T cell apoptotic process	2/86	18/18670	0.00305858	0.0281442	0.0206618	IL7R/CCL5	2
BP	GO:0090026	positive regulation of monocyte chemotaxis	2/86	18/18670	0.00305858	0.0281442	0.0206618	CCL5/CCR2	2
BP	GO:0090196	regulation of chemokine secretion	2/86	18/18670	0.00305858	0.0281442	0.0206618	LPL/PYCARD	2
BP	GO:2000401	regulation of lymphocyte migration	3/86	63/18670	0.00307027	0.0281442	0.0206618	CCL5/PYCARD/CCR2	3
BP	GO:0051208	sequestering of calcium ion	4/86	131/18670	0.00315346	0.0287837	0.0211314	LCK/PTPRC/CCL19/CORO1A	4
BP	GO:0045670	regulation of osteoclast differentiation	3/86	64/18670	0.00321065	0.0290496	0.0213265	LTF/TYROBP/RASSF2	3
BP	GO:0048247	lymphocyte chemotaxis	3/86	64/18670	0.00321065	0.0290496	0.0213265	CCL5/CCL19/CCR2	3
BP	GO:0002699	positive regulation of immune effector process	5/86	216/18670	0.00322634	0.0290496	0.0213265	C3/PTPRC/RAC2/CCL19/CCR2	5
BP	GO:1901214	regulation of neuron death	6/86	313/18670	0.00323676	0.0290496	0.0213265	C1QA/CX3CR1/CCL5/TYROBP/CORO1A/NDNF	6
BP	GO:0002548	monocyte chemotaxis	3/86	65/18670	0.00335491	0.029718	0.0218173	CCL5/CCL19/CCR2	3
BP	GO:0050854	regulation of antigen receptor-mediated signaling pathway	3/86	65/18670	0.00335491	0.029718	0.0218173	LCK/PRKCB/PTPRC	3
BP	GO:0072678	T cell migration	3/86	65/18670	0.00335491	0.029718	0.0218173	CCL5/PYCARD/CCR2	3
BP	GO:0001991	regulation of systemic arterial blood pressure by circulatory renin-angiotensin	2/86	19/18670	0.00340822	0.029718	0.0218173	CPA3/MME	2
BP	GO:0002710	negative regulation of T cell mediated immunity	2/86	19/18670	0.00340822	0.029718	0.0218173	IL7R/PTPRC	2
BP	GO:0002922	positive regulation of humoral immune response	2/86	19/18670	0.00340822	0.029718	0.0218173	C3/PTPRC	2
BP	GO:0046641	positive regulation of alpha-beta T cell proliferation	2/86	19/18670	0.00340822	0.029718	0.0218173	PTPRC/CCR2	2
BP	GO:0010324	membrane invagination	4/86	135/18670	0.00351244	0.0303798	0.0223031	C3/IGHM/IGKC/TRBC1	4
BP	GO:0050921	positive regulation of chemotaxis	4/86	135/18670	0.00351244	0.0303798	0.0223031	RAC2/CCL5/CCL19/CCR2	4
BP	GO:0002577	regulation of antigen processing and presentation	2/86	20/18670	0.00377561	0.0321377	0.0235936	CCL19/PYCARD	2
BP	GO:0002827	positive regulation of T-helper 1 type immune response	2/86	20/18670	0.00377561	0.0321377	0.0235936	CCL19/CCR2	2
BP	GO:0042535	positive regulation of tumor necrosis factor biosynthetic process	2/86	20/18670	0.00377561	0.0321377	0.0235936	TYROBP/CCR2	2
BP	GO:0090195	chemokine secretion	2/86	20/18670	0.00377561	0.0321377	0.0235936	LPL/PYCARD	2
BP	GO:0046631	alpha-beta T cell activation	4/86	138/18670	0.00379925	0.0322111	0.0236475	GPR18/PTPRC/CCL19/CCR2	4
BP	GO:1903829	positive regulation of cellular protein localization	6/86	324/18670	0.00383242	0.0323643	0.0237601	EGF/SFN/HCLS1/RAC2/TYROBP/AGR2	6
BP	GO:0006816	calcium ion transport	7/86	434/18670	0.00387859	0.0325363	0.0238863	EGF/LCK/PRKCB/PTPRC/CCL5/CCL19/CORO1A	7
BP	GO:0002831	regulation of response to biotic stimulus	4/86	139/18670	0.00389828	0.0325363	0.0238863	LTF/LY86/LY96/PYCARD	4
BP	GO:0050715	positive regulation of cytokine secretion	4/86	139/18670	0.00389828	0.0325363	0.0238863	CD2/LPL/CCL19/PYCARD	4
BP	GO:0097553	calcium ion transmembrane import into cytosol	4/86	140/18670	0.00399905	0.0332479	0.0244087	LCK/PTPRC/CCL19/CORO1A	4
BP	GO:0060249	anatomical structure homeostasis	7/86	437/18670	0.00402694	0.0333505	0.024484	SERPINA3/IGKC/LTF/LYZ/RAC2/CORO1A/CCR2	7
BP	GO:0097530	granulocyte migration	4/86	141/18670	0.00410157	0.0336774	0.024724	RAC2/CCL5/CCL19/UMOD	4
BP	GO:0002709	regulation of T cell mediated immunity	3/86	70/18670	0.00413558	0.0336774	0.024724	IL7R/PTPRC/CCR2	3
BP	GO:0033077	T cell differentiation in thymus	3/86	70/18670	0.00413558	0.0336774	0.024724	CD3D/IL7R/PTPRC	3
BP	GO:0050766	positive regulation of phagocytosis	3/86	70/18670	0.00413558	0.0336774	0.024724	C3/PTPRC/PYCARD	3
BP	GO:0045061	thymic T cell selection	2/86	21/18670	0.00416061	0.0336774	0.024724	CD3D/PTPRC	2
BP	GO:0140131	positive regulation of lymphocyte chemotaxis	2/86	21/18670	0.00416061	0.0336774	0.024724	CCL5/CCR2	2
BP	GO:0051235	maintenance of location	6/86	330/18670	0.00418981	0.0337862	0.0248039	C3/LCK/LPL/PTPRC/CCL19/CORO1A	6
BP	GO:0050871	positive regulation of B cell activation	4/86	142/18670	0.00420585	0.0337885	0.0248056	IGHM/IGKC/PTPRC/TRBC1	4
BP	GO:0042531	positive regulation of tyrosine phosphorylation of STAT protein	3/86	71/18670	0.00430381	0.0344465	0.0252887	GHR/HCLS1/CCL5	3
BP	GO:0010884	positive regulation of lipid storage	2/86	22/18670	0.00456303	0.0362507	0.0266132	C3/LPL	2
BP	GO:0031342	negative regulation of cell killing	2/86	22/18670	0.00456303	0.0362507	0.0266132	IL7R/PTPRC	2
BP	GO:0003208	cardiac ventricle morphogenesis	3/86	73/18670	0.00465261	0.036826	0.0270356	SOX4/TGFBR3/TNNT2	3
BP	GO:0043122	regulation of I-kappaB kinase/NF-kappaB signaling	5/86	237/18670	0.00478026	0.0376973	0.0276752	CX3CR1/LTF/PRKCB/CCL19/PYCARD	5
BP	GO:0001895	retina homeostasis	3/86	74/18670	0.00483324	0.0379755	0.0278794	IGKC/LTF/LYZ	3
BP	GO:0051607	defense response to virus	5/86	238/18670	0.00486547	0.0380891	0.0279629	ISG20/PTPRC/RNASE6/PYCARD/TLR7	5
BP	GO:0032703	negative regulation of interleukin-2 production	2/86	23/18670	0.00498271	0.0383364	0.0281444	PTPRC/VSIG4	2
BP	GO:0034695	response to prostaglandin E	2/86	23/18670	0.00498271	0.0383364	0.0281444	CCL19/TGFBR3	2
BP	GO:0051004	regulation of lipoprotein lipase activity	2/86	23/18670	0.00498271	0.0383364	0.0281444	APOH/LPL	2
BP	GO:0002706	regulation of lymphocyte mediated immunity	4/86	149/18670	0.00498642	0.0383364	0.0281444	C3/IL7R/PTPRC/CCR2	4
BP	GO:0051092	positive regulation of NF-kappaB transcription factor activity	4/86	149/18670	0.00498642	0.0383364	0.0281444	CX3CR1/LTF/PRKCB/PYCARD	4
BP	GO:0050777	negative regulation of immune response	4/86	150/18670	0.00510532	0.0391104	0.0287126	IL7R/PTPRC/VSIG4/CCR2	4
BP	GO:0048638	regulation of developmental growth	6/86	347/18670	0.00533669	0.0402243	0.0295304	GHR/TGFBR3/BASP1/AGR2/PLAC8/SEMA3G	6
BP	GO:0000187	activation of MAPK activity	4/86	152/18670	0.00534881	0.0402243	0.0295304	EGF/GHR/PTPRC/CCL19	4
BP	GO:0032675	regulation of interleukin-6 production	4/86	152/18670	0.00534881	0.0402243	0.0295304	LPL/TYROBP/PYCARD/TLR7	4
BP	GO:0070997	neuron death	6/86	348/18670	0.00541066	0.0402243	0.0295304	C1QA/CX3CR1/CCL5/TYROBP/CORO1A/NDNF	6
BP	GO:0031579	membrane raft organization	2/86	24/18670	0.00541949	0.0402243	0.0295304	CD2/PTPRC	2
BP	GO:0042832	defense response to protozoan	2/86	24/18670	0.00541949	0.0402243	0.0295304	GBP2/IRF8	2
BP	GO:0071677	positive regulation of mononuclear cell migration	2/86	24/18670	0.00541949	0.0402243	0.0295304	CCL5/CCR2	2
BP	GO:0090023	positive regulation of neutrophil chemotaxis	2/86	24/18670	0.00541949	0.0402243	0.0295304	RAC2/CCL19	2
BP	GO:1903010	regulation of bone development	2/86	24/18670	0.00541949	0.0402243	0.0295304	LTF/TYROBP	2
BP	GO:0050729	positive regulation of inflammatory response	4/86	153/18670	0.00547342	0.0404845	0.0297214	C3/LPL/TLR7/CCR2	4
BP	GO:0001910	regulation of leukocyte mediated cytotoxicity	3/86	78/18670	0.00559792	0.0412631	0.030293	IL7R/PTPRC/TYROBP	3
BP	GO:0001562	response to protozoan	2/86	25/18670	0.00587321	0.0428505	0.0314584	GBP2/IRF8	2
BP	GO:0090025	regulation of monocyte chemotaxis	2/86	25/18670	0.00587321	0.0428505	0.0314584	CCL5/CCR2	2
BP	GO:2000482	regulation of interleukin-8 secretion	2/86	25/18670	0.00587321	0.0428505	0.0314584	CD2/PYCARD	2
BP	GO:0045637	regulation of myeloid cell differentiation	5/86	251/18670	0.0060737	0.044163	0.032422	HCLS1/LTF/PRKCB/TYROBP/RASSF2	5
BP	GO:0060402	calcium ion transport into cytosol	4/86	158/18670	0.00612569	0.0443906	0.032589	LCK/PTPRC/CCL19/CORO1A	4
BP	GO:0003081	regulation of systemic arterial blood pressure by renin-angiotensin	2/86	26/18670	0.00634371	0.0456619	0.0335224	CPA3/MME	2
BP	GO:0071624	positive regulation of granulocyte chemotaxis	2/86	26/18670	0.00634371	0.0456619	0.0335224	RAC2/CCL19	2
BP	GO:0032635	interleukin-6 production	4/86	161/18670	0.00654088	0.0469237	0.0344487	LPL/TYROBP/PYCARD/TLR7	4
BP	GO:0050730	regulation of peptidyl-tyrosine phosphorylation	5/86	256/18670	0.00659018	0.0470806	0.0345639	EGF/GHR/HCLS1/PTPRC/CCL5	5
BP	GO:0018108	peptidyl-tyrosine phosphorylation	6/86	363/18670	0.00661269	0.0470806	0.0345639	EGF/GHR/HCLS1/LCK/PTPRC/CCL5	6
BP	GO:0042509	regulation of tyrosine phosphorylation of STAT protein	3/86	83/18670	0.00665054	0.0470806	0.0345639	GHR/HCLS1/CCL5	3
BP	GO:0045582	positive regulation of T cell differentiation	3/86	83/18670	0.00665054	0.0470806	0.0345639	IL7R/PTPRC/CCL19	3
BP	GO:0032102	negative regulation of response to external stimulus	6/86	365/18670	0.00678653	0.0476411	0.0349754	APOH/GPR18/LTF/PTPRC/PYCARD/SEMA3G	6
BP	GO:0002825	regulation of T-helper 1 type immune response	2/86	27/18670	0.00683082	0.0476411	0.0349754	CCL19/CCR2	2
BP	GO:0060143	positive regulation of syncytium formation by plasma membrane fusion	2/86	27/18670	0.00683082	0.0476411	0.0349754	CD53/TYROBP	2
BP	GO:1901623	regulation of lymphocyte chemotaxis	2/86	27/18670	0.00683082	0.0476411	0.0349754	CCL5/CCR2	2
BP	GO:0006910	phagocytosis, recognition	3/86	84/18670	0.0068742	0.0476411	0.0349754	IGHM/IGKC/TRBC1	3
BP	GO:0018212	peptidyl-tyrosine modification	6/86	366/18670	0.00687468	0.0476411	0.0349754	EGF/GHR/HCLS1/LCK/PTPRC/CCL5	6
BP	GO:0070838	divalent metal ion transport	7/86	483/18670	0.0068852	0.0476411	0.0349754	EGF/LCK/PRKCB/PTPRC/CCL5/CCL19/CORO1A	7
BP	GO:1903901	negative regulation of viral life cycle	3/86	85/18670	0.0071023	0.0489087	0.035906	ISG20/LTF/CCL5	3
BP	GO:0071695	anatomical structure maturation	4/86	165/18670	0.00712297	0.0489087	0.035906	C1QA/C3/CX3CR1/LTF	4
BP	GO:0051091	positive regulation of DNA-binding transcription factor activity	5/86	261/18670	0.00713679	0.0489087	0.035906	CX3CR1/HCLS1/LTF/PRKCB/PYCARD	5
BP	GO:0001773	myeloid dendritic cell activation	2/86	28/18670	0.00733439	0.0490965	0.0360438	CD2/PYCARD	2
BP	GO:0010818	T cell chemotaxis	2/86	28/18670	0.00733439	0.0490965	0.0360438	CCL5/CCR2	2
BP	GO:0033688	regulation of osteoblast proliferation	2/86	28/18670	0.00733439	0.0490965	0.0360438	LTF/NELL1	2
BP	GO:0034698	response to gonadotropin	2/86	28/18670	0.00733439	0.0490965	0.0360438	CTSV/TGFBR3	2
BP	GO:0007260	tyrosine phosphorylation of STAT protein	3/86	86/18670	0.00733485	0.0490965	0.0360438	GHR/HCLS1/CCL5	3
BP	GO:0060291	long-term synaptic potentiation	3/86	86/18670	0.00733485	0.0490965	0.0360438	CX3CR1/MME/TYROBP	3
BP	GO:0070542	response to fatty acid	3/86	86/18670	0.00733485	0.0490965	0.0360438	LPL/CCL19/TGFBR3	3
BP	GO:0072511	divalent inorganic cation transport	7/86	489/18670	0.0073473	0.0490965	0.0360438	EGF/LCK/PRKCB/PTPRC/CCL5/CCL19/CORO1A	7
BP	GO:0050806	positive regulation of synaptic transmission	4/86	168/18670	0.00758135	0.0505031	0.0370765	CX3CR1/MME/TYROBP/CCR2	4
BP	GO:0061097	regulation of protein tyrosine kinase activity	3/86	88/18670	0.00781339	0.051364	0.0377085	EGF/PTPRC/CCL5	3
BP	GO:0033032	regulation of myeloid cell apoptotic process	2/86	29/18670	0.00785426	0.051364	0.0377085	APOH/CCL5	2
BP	GO:0060142	regulation of syncytium formation by plasma membrane fusion	2/86	29/18670	0.00785426	0.051364	0.0377085	CD53/TYROBP	2
BP	GO:0070229	negative regulation of lymphocyte apoptotic process	2/86	29/18670	0.00785426	0.051364	0.0377085	IL7R/CCL5	2
BP	GO:0072606	interleukin-8 secretion	2/86	29/18670	0.00785426	0.051364	0.0377085	CD2/PYCARD	2
BP	GO:1902624	positive regulation of neutrophil migration	2/86	29/18670	0.00785426	0.051364	0.0377085	RAC2/CCL19	2
BP	GO:0050714	positive regulation of protein secretion	5/86	268/18670	0.00795432	0.0518602	0.0380728	CD2/LPL/CCL19/SOX4/PYCARD	5
BP	GO:0060401	cytosolic calcium ion transport	4/86	171/18670	0.00805878	0.0523821	0.0384559	LCK/PTPRC/CCL19/CORO1A	4
BP	GO:0045927	positive regulation of growth	5/86	270/18670	0.0081994	0.0531351	0.0390087	GHR/SFN/TGFBR3/BASP1/AGR2	5
BP	GO:0071674	mononuclear cell migration	3/86	90/18670	0.00830998	0.0534039	0.0392061	CCL5/CCL19/CCR2	3
BP	GO:0016525	negative regulation of angiogenesis	4/86	173/18670	0.00838781	0.0534039	0.0392061	APOH/CX3CR1/THBS2/CCR2	4
BP	GO:0032743	positive regulation of interleukin-2 production	2/86	30/18670	0.00839026	0.0534039	0.0392061	PTPRC/CCR2	2
BP	GO:0046640	regulation of alpha-beta T cell proliferation	2/86	30/18670	0.00839026	0.0534039	0.0392061	PTPRC/CCR2	2
BP	GO:0048873	homeostasis of number of cells within a tissue	2/86	30/18670	0.00839026	0.0534039	0.0392061	CORO1A/CCR2	2
BP	GO:0090022	regulation of neutrophil chemotaxis	2/86	30/18670	0.00839026	0.0534039	0.0392061	RAC2/CCL19	2
BP	GO:0045765	regulation of angiogenesis	6/86	383/18670	0.00850394	0.0539673	0.0396197	APOH/C3/CX3CR1/PRKCB/THBS2/CCR2	6
BP	GO:0002695	negative regulation of leukocyte activation	4/86	175/18670	0.00872554	0.0550479	0.040413	PTPRC/TYROBP/VSIG4/CCR2	4
BP	GO:2000181	negative regulation of blood vessel morphogenesis	4/86	175/18670	0.00872554	0.0550479	0.040413	APOH/CX3CR1/THBS2/CCR2	4
BP	GO:0033687	osteoblast proliferation	2/86	31/18670	0.00894225	0.0557591	0.0409352	LTF/NELL1	2
BP	GO:0034694	response to prostaglandin	2/86	31/18670	0.00894225	0.0557591	0.0409352	CCL19/TGFBR3	2
BP	GO:0045742	positive regulation of epidermal growth factor receptor signaling pathway	2/86	31/18670	0.00894225	0.0557591	0.0409352	EGF/AGR2	2
BP	GO:1903319	positive regulation of protein maturation	2/86	31/18670	0.00894225	0.0557591	0.0409352	C3/SOX4	2
BP	GO:0046634	regulation of alpha-beta T cell activation	3/86	93/18670	0.00908903	0.05651	0.0414865	PTPRC/CCL19/CCR2	3
BP	GO:0045621	positive regulation of lymphocyte differentiation	3/86	94/18670	0.00935789	0.0580135	0.0425902	IL7R/PTPRC/CCL19	3
BP	GO:0071347	cellular response to interleukin-1	4/86	179/18670	0.00942747	0.058109	0.0426603	GBP2/CCL5/CCL19/PYCARD	4
BP	GO:2001235	positive regulation of apoptotic signaling pathway	4/86	179/18670	0.00942747	0.058109	0.0426603	SFN/LCK/PTPRC/PYCARD	4
BP	GO:0071353	cellular response to interleukin-4	2/86	32/18670	0.00951007	0.0582584	0.04277	MRC1/CORO1A	2
BP	GO:2000778	positive regulation of interleukin-6 secretion	2/86	32/18670	0.00951007	0.0582584	0.04277	LPL/PYCARD	2
BP	GO:0042100	B cell proliferation	3/86	95/18670	0.00963137	0.0582584	0.04277	IL7R/PTPRC/TYROBP	3
BP	GO:0045069	regulation of viral genome replication	3/86	95/18670	0.00963137	0.0582584	0.04277	ISG20/LTF/CCL5	3
BP	GO:0060337	type I interferon signaling pathway	3/86	95/18670	0.00963137	0.0582584	0.04277	GBP2/IRF8/ISG20	3
BP	GO:0071357	cellular response to type I interferon	3/86	95/18670	0.00963137	0.0582584	0.04277	GBP2/IRF8/ISG20	3
BP	GO:0030100	regulation of endocytosis	5/86	281/18670	0.00964183	0.0582584	0.04277	C3/EGF/PTPRC/CCL19/PYCARD	5
BP	GO:0021700	developmental maturation	5/86	284/18670	0.0100637	0.0598086	0.043908	C1QA/C3/CX3CR1/LTF/CCL19	5
BP	GO:0001914	regulation of T cell mediated cytotoxicity	2/86	33/18670	0.0100936	0.0598086	0.043908	IL7R/PTPRC	2
BP	GO:0016486	peptide hormone processing	2/86	33/18670	0.0100936	0.0598086	0.043908	CPA3/MME	2
BP	GO:0033028	myeloid cell apoptotic process	2/86	33/18670	0.0100936	0.0598086	0.043908	APOH/CCL5	2
BP	GO:0046633	alpha-beta T cell proliferation	2/86	33/18670	0.0100936	0.0598086	0.043908	PTPRC/CCR2	2
BP	GO:0070232	regulation of T cell apoptotic process	2/86	33/18670	0.0100936	0.0598086	0.043908	IL7R/CCL5	2
BP	GO:1901186	positive regulation of ERBB signaling pathway	2/86	33/18670	0.0100936	0.0598086	0.043908	EGF/AGR2	2
BP	GO:0043123	positive regulation of I-kappaB kinase/NF-kappaB signaling	4/86	183/18670	0.0101653	0.0598969	0.0439729	CX3CR1/LTF/PRKCB/CCL19	4
BP	GO:0030316	osteoclast differentiation	3/86	97/18670	0.0101922	0.0598969	0.0439729	LTF/TYROBP/RASSF2	3
BP	GO:0120162	positive regulation of cold-induced thermogenesis	3/86	97/18670	0.0101922	0.0598969	0.0439729	UCP2/PLAC8/CCR2	3
BP	GO:0002440	production of molecular mediator of immune response	5/86	286/18670	0.0103519	0.060524	0.0444333	IGKC/IL7R/PTPRC/IGLV1-44/CCR2	5
BP	GO:0048639	positive regulation of developmental growth	4/86	184/18670	0.0103554	0.060524	0.0444333	GHR/TGFBR3/BASP1/AGR2	4
BP	GO:0031341	regulation of cell killing	3/86	98/18670	0.0104797	0.0607538	0.044602	IL7R/PTPRC/TYROBP	3
BP	GO:0050764	regulation of phagocytosis	3/86	98/18670	0.0104797	0.0607538	0.044602	C3/PTPRC/PYCARD	3
BP	GO:0060191	regulation of lipase activity	3/86	98/18670	0.0104797	0.0607538	0.044602	APOH/LPL/CCL5	3
BP	GO:0002793	positive regulation of peptide secretion	5/86	288/18670	0.0106458	0.0613251	0.0450214	CD2/LPL/CCL19/SOX4/PYCARD	5
BP	GO:0010574	regulation of vascular endothelial growth factor production	2/86	34/18670	0.0106926	0.0613251	0.0450214	C3/CCR2	2
BP	GO:0043368	positive T cell selection	2/86	34/18670	0.0106926	0.0613251	0.0450214	CD3D/PTPRC	2
BP	GO:0070670	response to interleukin-4	2/86	34/18670	0.0106926	0.0613251	0.0450214	MRC1/CORO1A	2
BP	GO:0034340	response to type I interferon	3/86	99/18670	0.0107718	0.0614507	0.0451136	GBP2/IRF8/ISG20	3
BP	GO:0048525	negative regulation of viral process	3/86	99/18670	0.0107718	0.0614507	0.0451136	ISG20/LTF/CCL5	3
BP	GO:1901343	negative regulation of vasculature development	4/86	187/18670	0.0109396	0.0622424	0.0456949	APOH/CX3CR1/THBS2/CCR2	4
BP	GO:0043900	regulation of multi-organism process	6/86	405/18670	0.0110035	0.0624405	0.0458403	ISG20/LTF/CCL5/LY86/LY96/PYCARD	6
BP	GO:0071356	cellular response to tumor necrosis factor	5/86	291/18670	0.0110972	0.0628063	0.0461088	GBP2/LTB/CCL5/CCL19/PYCARD	5
BP	GO:0034142	toll-like receptor 4 signaling pathway	2/86	35/18670	0.011307	0.0636573	0.0467336	LTF/LY96	2
BP	GO:0098751	bone cell development	2/86	35/18670	0.011307	0.0636573	0.0467336	LTF/TYROBP	2
BP	GO:0050830	defense response to Gram-positive bacterium	3/86	101/18670	0.0113701	0.0637384	0.0467931	GBP2/LYZ/RNASE6	3
BP	GO:0050808	synapse organization	6/86	408/18670	0.0113808	0.0637384	0.0467931	C1QA/C1QB/C3/CX3CR1/IL10RA/THBS2	6
BP	GO:0002755	MyD88-dependent toll-like receptor signaling pathway	2/86	36/18670	0.0119366	0.0661601	0.048571	LY96/TLR7	2
BP	GO:0010573	vascular endothelial growth factor production	2/86	36/18670	0.0119366	0.0661601	0.048571	C3/CCR2	2
BP	GO:0097242	amyloid-beta clearance	2/86	36/18670	0.0119366	0.0661601	0.048571	C3/MME	2
BP	GO:1902622	regulation of neutrophil migration	2/86	36/18670	0.0119366	0.0661601	0.048571	RAC2/CCL19	2
BP	GO:0048259	regulation of receptor-mediated endocytosis	3/86	103/18670	0.0119872	0.0662695	0.0486513	C3/EGF/CCL19	3
BP	GO:0002377	immunoglobulin production	4/86	193/18670	0.012171	0.0671125	0.0492702	IGKC/IL7R/PTPRC/IGLV1-44	4
BP	GO:0030593	neutrophil chemotaxis	3/86	104/18670	0.0123029	0.0676659	0.0496765	RAC2/CCL5/CCL19	3
BP	GO:0002714	positive regulation of B cell mediated immunity	2/86	37/18670	0.0125812	0.0684944	0.0502847	C3/PTPRC	2
BP	GO:0002891	positive regulation of immunoglobulin mediated immune response	2/86	37/18670	0.0125812	0.0684944	0.0502847	C3/PTPRC	2
BP	GO:0045730	respiratory burst	2/86	37/18670	0.0125812	0.0684944	0.0502847	CD52/RAC2	2
BP	GO:2000273	positive regulation of signaling receptor activity	2/86	37/18670	0.0125812	0.0684944	0.0502847	EGF/CCR2	2
BP	GO:0006641	triglyceride metabolic process	3/86	105/18670	0.0126233	0.0685494	0.0503251	APOH/C3/LPL	3
BP	GO:0002456	T cell mediated immunity	3/86	106/18670	0.0129485	0.0701378	0.0514912	IL7R/PTPRC/CCR2	3
BP	GO:0002707	negative regulation of lymphocyte mediated immunity	2/86	38/18670	0.0132408	0.0711254	0.0522162	IL7R/PTPRC	2
BP	GO:1900077	negative regulation of cellular response to insulin stimulus	2/86	38/18670	0.0132408	0.0711254	0.0522162	LPL/PRKCB	2
BP	GO:0043062	extracellular structure organization	6/86	422/18670	0.0132635	0.0711254	0.0522162	COL1A2/COL6A3/CTSV/LPL/MMP7/NDNF	6
BP	GO:1901342	regulation of vasculature development	6/86	422/18670	0.0132635	0.0711254	0.0522162	APOH/C3/CX3CR1/PRKCB/THBS2/CCR2	6
BP	GO:0050866	negative regulation of cell activation	4/86	199/18670	0.0134881	0.0721497	0.0529682	PTPRC/TYROBP/VSIG4/CCR2	4
BP	GO:0030501	positive regulation of bone mineralization	2/86	39/18670	0.0139152	0.0738815	0.0542396	LTF/NELL1	2
BP	GO:1905521	regulation of macrophage migration	2/86	39/18670	0.0139152	0.0738815	0.0542396	CX3CR1/CCL5	2
BP	GO:2000648	positive regulation of stem cell proliferation	2/86	39/18670	0.0139152	0.0738815	0.0542396	CX3CR1/PTPRC	2
BP	GO:0050852	T cell receptor signaling pathway	4/86	202/18670	0.0141795	0.0750986	0.0551331	CD3D/LCK/PTPRC/TRBC1	4
BP	GO:0001990	regulation of systemic arterial blood pressure by hormone	2/86	40/18670	0.0146042	0.0763481	0.0560504	CPA3/MME	2
BP	GO:0002823	negative regulation of adaptive immune response based on somatic recombination of immune receptors built from immunoglobulin superfamily domains	2/86	40/18670	0.0146042	0.0763481	0.0560504	IL7R/PTPRC	2
BP	GO:0019835	cytolysis	2/86	40/18670	0.0146042	0.0763481	0.0560504	GZMA/LYZ	2
BP	GO:0042036	negative regulation of cytokine biosynthetic process	2/86	40/18670	0.0146042	0.0763481	0.0560504	PTPRC/TYROBP	2
BP	GO:2000008	regulation of protein localization to cell surface	2/86	40/18670	0.0146042	0.0763481	0.0560504	EGF/TYROBP	2
BP	GO:0034612	response to tumor necrosis factor	5/86	312/18670	0.0146289	0.0763481	0.0560504	GBP2/LTB/CCL5/CCL19/PYCARD	5
BP	GO:0019432	triglyceride biosynthetic process	2/86	41/18670	0.0153077	0.0796966	0.0585087	C3/LPL	2
BP	GO:0070555	response to interleukin-1	4/86	207/18670	0.015381	0.0798845	0.0586466	GBP2/CCL5/CCL19/PYCARD	4
BP	GO:0070371	ERK1 and ERK2 cascade	5/86	317/18670	0.0155693	0.0806673	0.0592213	EGF/PTPRC/CCL5/CCL19/PYCARD	5
BP	GO:0030282	bone mineralization	3/86	114/18670	0.0157226	0.081265	0.0596601	COL1A2/LTF/NELL1	3
BP	GO:0043523	regulation of neuron apoptotic process	4/86	210/18670	0.0161319	0.0829807	0.0609197	CX3CR1/TYROBP/CORO1A/NDNF	4
BP	GO:0050707	regulation of cytokine secretion	4/86	210/18670	0.0161319	0.0829807	0.0609197	CD2/LPL/CCL19/PYCARD	4
BP	GO:0042088	T-helper 1 type immune response	2/86	43/18670	0.0167575	0.0855829	0.0628301	CCL19/CCR2	2
BP	GO:0046460	neutral lipid biosynthetic process	2/86	43/18670	0.0167575	0.0855829	0.0628301	C3/LPL	2
BP	GO:0046463	acylglycerol biosynthetic process	2/86	43/18670	0.0167575	0.0855829	0.0628301	C3/LPL	2
BP	GO:0010822	positive regulation of mitochondrion organization	3/86	117/18670	0.0168425	0.0856093	0.0628495	SFN/RAC2/PYCARD	3
BP	GO:1901222	regulation of NIK/NF-kappaB signaling	3/86	117/18670	0.0168425	0.0856093	0.0628495	CCL19/RASSF2/TLR7	3
BP	GO:0008037	cell recognition	4/86	215/18670	0.017434	0.0879277	0.0645515	IGHM/IGKC/CCL19/TRBC1	4
BP	GO:0010810	regulation of cell-substrate adhesion	4/86	215/18670	0.017434	0.0879277	0.0645515	RAC2/AGR2/OLFM4/NDNF	4
BP	GO:0070374	positive regulation of ERK1 and ERK2 cascade	4/86	215/18670	0.017434	0.0879277	0.0645515	PTPRC/CCL5/CCL19/PYCARD	4
BP	GO:0046189	phenol-containing compound biosynthetic process	2/86	44/18670	0.0175035	0.0879277	0.0645515	TYRP1/MOXD1	2
BP	GO:0060412	ventricular septum morphogenesis	2/86	44/18670	0.0175035	0.0879277	0.0645515	SOX4/TGFBR3	2
BP	GO:0007173	epidermal growth factor receptor signaling pathway	3/86	119/18670	0.0176134	0.0882725	0.0648047	EGF/RASSF2/AGR2	3
BP	GO:0019058	viral life cycle	5/86	328/18670	0.017779	0.0888952	0.0652618	ISG20/LTF/MRC1/CCL5/SELPLG	5
BP	GO:0060348	bone development	4/86	217/18670	0.0179727	0.0896545	0.0658192	COL6A3/LTF/PTPRC/TYROBP	4
BP	GO:0045088	regulation of innate immune response	6/86	452/18670	0.0180157	0.0896605	0.0658236	LTF/CCL5/VSIG4/LY96/PYCARD/TLR7	6
BP	GO:0032271	regulation of protein polymerization	4/86	218/18670	0.0182459	0.0902655	0.0662678	HCLS1/CORO1A/PYCARD/TPPP3	4
BP	GO:0002820	negative regulation of adaptive immune response	2/86	45/18670	0.0182635	0.0902655	0.0662678	IL7R/PTPRC	2
BP	GO:0002833	positive regulation of response to biotic stimulus	2/86	45/18670	0.0182635	0.0902655	0.0662678	LY86/LY96	2
BP	GO:0010811	positive regulation of cell-substrate adhesion	3/86	121/18670	0.0184037	0.0907492	0.0666229	AGR2/OLFM4/NDNF	3
BP	GO:0019079	viral genome replication	3/86	122/18670	0.0188061	0.092519	0.0679222	ISG20/LTF/CCL5	3
BP	GO:0032147	activation of protein kinase activity	5/86	333/18670	0.0188489	0.092519	0.0679222	EGF/GHR/PTPRC/CCL5/CCL19	5
BP	GO:0010883	regulation of lipid storage	2/86	46/18670	0.0190372	0.092535	0.067934	C3/LPL	2
BP	GO:0043277	apoptotic cell clearance	2/86	46/18670	0.0190372	0.092535	0.067934	C3/TYROBP	2
BP	GO:0043300	regulation of leukocyte degranulation	2/86	46/18670	0.0190372	0.092535	0.067934	RAC2/CCR2	2
BP	GO:0071675	regulation of mononuclear cell migration	2/86	46/18670	0.0190372	0.092535	0.067934	CCL5/CCR2	2
BP	GO:0071902	positive regulation of protein serine/threonine kinase activity	5/86	334/18670	0.0190678	0.092535	0.067934	EGF/GHR/LTF/PTPRC/CCL19	5
BP	GO:0071621	granulocyte chemotaxis	3/86	123/18670	0.0192135	0.0930315	0.0682984	RAC2/CCL5/CCL19	3
BP	GO:0006953	acute-phase response	2/86	47/18670	0.0198246	0.0947076	0.069529	SERPINA3/CD163	2
BP	GO:0031952	regulation of protein autophosphorylation	2/86	47/18670	0.0198246	0.0947076	0.069529	PTPRC/RASSF2	2
BP	GO:0042551	neuron maturation	2/86	47/18670	0.0198246	0.0947076	0.069529	C1QA/C3	2
BP	GO:0045058	T cell selection	2/86	47/18670	0.0198246	0.0947076	0.069529	CD3D/PTPRC	2
BP	GO:0070169	positive regulation of biomineral tissue development	2/86	47/18670	0.0198246	0.0947076	0.069529	LTF/NELL1	2
BP	GO:0070231	T cell apoptotic process	2/86	47/18670	0.0198246	0.0947076	0.069529	IL7R/CCL5	2
BP	GO:0071496	cellular response to external stimulus	5/86	339/18670	0.0201878	0.0962287	0.0706456	CTSV/LPL/MMP7/PTPRC/TLR7	5
BP	GO:0045667	regulation of osteoblast differentiation	3/86	126/18670	0.0204648	0.0973327	0.0714561	LTF/NELL1/RASSF2	3
BP	GO:0032648	regulation of interferon-beta production	2/86	48/18670	0.0206254	0.0974483	0.071541	PYCARD/TLR7	2
BP	GO:0055010	ventricular cardiac muscle tissue morphogenesis	2/86	48/18670	0.0206254	0.0974483	0.071541	TGFBR3/TNNT2	2
BP	GO:0072604	interleukin-6 secretion	2/86	48/18670	0.0206254	0.0974483	0.071541	LPL/PYCARD	2
CC	GO:0009897	external side of plasma membrane	13/90	393/19717	2.63894e-08	4.80288e-06	3.69452e-06	CD2/CD3D/CTSV/CX3CR1/GHR/IGHM/IGKC/IL7R/PTPRC/TGFBR3/CD163/TRBC1/CCR2	13
CC	GO:0034774	secretory granule lumen	10/90	321/19717	2.05669e-06	0.000152198	0.000117075	SERPINA3/ALOX5/APOH/C3/EGF/LTF/LYZ/OLFM4/PYCARD/PLAC8	10
CC	GO:0060205	cytoplasmic vesicle lumen	10/90	338/19717	3.25841e-06	0.000152198	0.000117075	SERPINA3/ALOX5/APOH/C3/EGF/LTF/LYZ/OLFM4/PYCARD/PLAC8	10
CC	GO:0031983	vesicle lumen	10/90	339/19717	3.34501e-06	0.000152198	0.000117075	SERPINA3/ALOX5/APOH/C3/EGF/LTF/LYZ/OLFM4/PYCARD/PLAC8	10
CC	GO:0001772	immunological synapse	4/90	36/19717	2.13819e-05	0.000778302	0.000598694	CD53/GZMA/LCK/CORO1A	4
CC	GO:0035578	azurophil granule lumen	5/90	91/19717	6.04709e-05	0.001761	0.00135461	SERPINA3/C3/LYZ/PYCARD/PLAC8	5
CC	GO:0005766	primary lysosome	6/90	155/19717	7.74064e-05	0.001761	0.00135461	SERPINA3/C3/LYZ/GLIPR1/PYCARD/PLAC8	6
CC	GO:0042582	azurophil granule	6/90	155/19717	7.74064e-05	0.001761	0.00135461	SERPINA3/C3/LYZ/GLIPR1/PYCARD/PLAC8	6
CC	GO:0005775	vacuolar lumen	6/90	172/19717	0.000137198	0.00277445	0.00213419	SERPINA3/C3/CTSV/LYZ/PYCARD/PLAC8	6
CC	GO:0062023	collagen-containing extracellular matrix	8/90	406/19717	0.000536615	0.00940555	0.00723504	SERPINA3/APOH/C1QA/C1QB/COL1A2/COL6A3/CPA3/THBS2	8
CC	GO:0072562	blood microparticle	5/90	147/19717	0.000568467	0.00940555	0.00723504	SERPINA3/C1QB/C3/IGHM/IGKC	5
CC	GO:0005581	collagen trimer	4/90	87/19717	0.000676767	0.0102643	0.00789561	C1QA/C1QB/COL1A2/COL6A3	4
CC	GO:0042627	chylomicron	2/90	13/19717	0.00155544	0.0217762	0.0167509	APOH/LPL	2
CC	GO:0030665	clathrin-coated vesicle membrane	4/90	115/19717	0.00190793	0.0246605	0.0189696	CD3D/EGF/IL7R/TYRP1	4
CC	GO:1904724	tertiary granule lumen	3/90	55/19717	0.00203246	0.0246605	0.0189696	LTF/LYZ/OLFM4	3
CC	GO:0030667	secretory granule membrane	6/90	298/19717	0.00243983	0.0277531	0.0213485	CD53/MME/PTPRC/TYROBP/GLIPR1/MOXD1	6
CC	GO:0030139	endocytic vesicle	6/90	303/19717	0.00264994	0.0282526	0.0217328	LTF/RAC2/TYRP1/CD163/CORO1A/TLR7	6
CC	GO:0035580	specific granule lumen	3/90	62/19717	0.00286343	0.0282526	0.0217328	LTF/LYZ/OLFM4	3
CC	GO:0045335	phagocytic vesicle	4/90	132/19717	0.00314466	0.0282526	0.0217328	LTF/RAC2/CORO1A/TLR7	4
CC	GO:0045121	membrane raft	6/90	315/19717	0.00320959	0.0282526	0.0217328	CD2/CD48/LCK/MME/PTPRC/SELPLG	6
CC	GO:0098857	membrane microdomain	6/90	316/19717	0.00325992	0.0282526	0.0217328	CD2/CD48/LCK/MME/PTPRC/SELPLG	6
CC	GO:0034361	very-low-density lipoprotein particle	2/90	20/19717	0.00371105	0.0293657	0.022589	APOH/LPL	2
CC	GO:0034385	triglyceride-rich plasma lipoprotein particle	2/90	20/19717	0.00371105	0.0293657	0.022589	APOH/LPL	2
CC	GO:0098589	membrane region	6/90	328/19717	0.00391093	0.0296579	0.0228138	CD2/CD48/LCK/MME/PTPRC/SELPLG	6
CC	GO:0042571	immunoglobulin complex, circulating	3/90	72/19717	0.00436994	0.0318132	0.0244717	IGHM/IGKC/TRBC1	3
CC	GO:0019814	immunoglobulin complex	4/90	159/19717	0.00608044	0.0418935	0.0322258	IGHM/IGKC/TRBC1/IGLV1-44	4
CC	GO:0042581	specific granule	4/90	160/19717	0.00621497	0.0418935	0.0322258	CD53/LTF/LYZ/OLFM4	4
CC	GO:0070820	tertiary granule	4/90	164/19717	0.0067729	0.0440238	0.0338645	CD53/LTF/LYZ/OLFM4	4
CC	GO:0030666	endocytic vesicle membrane	4/90	167/19717	0.00721247	0.0452644	0.0348188	RAC2/TYRP1/CD163/CORO1A	4
CC	GO:0031225	anchored component of membrane	4/90	170/19717	0.00767051	0.0465344	0.0357957	CD2/CD48/CD52/UMOD	4
CC	GO:0031091	platelet alpha granule	3/90	91/19717	0.00836581	0.0491154	0.0377811	SERPINA3/EGF/THBS2	3
CC	GO:0030662	coated vesicle membrane	4/90	182/19717	0.00969349	0.0551317	0.042409	CD3D/EGF/IL7R/TYRP1	4
CC	GO:0030136	clathrin-coated vesicle	4/90	188/19717	0.0108236	0.0596937	0.0459182	CD3D/EGF/IL7R/TYRP1	4
CC	GO:0034358	plasma lipoprotein particle	2/90	37/19717	0.0123711	0.0643297	0.0494844	APOH/LPL	2
CC	GO:1990777	lipoprotein particle	2/90	37/19717	0.0123711	0.0643297	0.0494844	APOH/LPL	2
CC	GO:0032994	protein-lipid complex	2/90	39/19717	0.0136834	0.0691774	0.0532134	APOH/LPL	2
CC	GO:0005884	actin filament	3/90	111/19717	0.0143125	0.0704022	0.0541555	HCLS1/RAC2/CORO1A	3
MF	GO:0008201	heparin binding	10/86	169/17697	9.15301e-09	1.84552e-06	1.53057e-06	APOH/LPL/LTF/MMP7/NELL1/PTPRC/TGFBR3/THBS2/PCOLCE2/NDNF	10
MF	GO:0005539	glycosaminoglycan binding	11/86	229/17697	1.39812e-08	1.84552e-06	1.53057e-06	APOH/IGHM/LPL/LTF/MMP7/NELL1/PTPRC/TGFBR3/THBS2/PCOLCE2/NDNF	11
MF	GO:1901681	sulfur compound binding	10/86	250/17697	3.65291e-07	3.21456e-05	2.66599e-05	APOH/LPL/LTF/MMP7/NELL1/PTPRC/TGFBR3/THBS2/PCOLCE2/NDNF	10
MF	GO:0061134	peptidase regulator activity	8/86	219/17697	1.12152e-05	0.000740204	0.000613886	SERPINA3/C3/COL6A3/CSTA/LTF/WFDC2/PCOLCE2/PYCARD	8
MF	GO:0019955	cytokine binding	6/86	128/17697	3.72818e-05	0.00196848	0.00163255	CX3CR1/ACKR1/GHR/IL10RA/TGFBR3/CCR2	6
MF	GO:0004896	cytokine receptor activity	5/86	96/17697	0.000104091	0.00458001	0.00379842	CX3CR1/GHR/IL7R/IL10RA/CCR2	5
MF	GO:0003823	antigen binding	6/86	160/17697	0.000128739	0.00485529	0.00402672	CD48/IGHM/IGKC/IL7R/TRBC1/IGLV1-44	6
MF	GO:0019957	C-C chemokine binding	3/86	24/17697	0.000208306	0.00615182	0.00510198	CX3CR1/ACKR1/CCR2	3
MF	GO:0004866	endopeptidase inhibitor activity	6/86	175/17697	0.000209721	0.00615182	0.00510198	SERPINA3/C3/COL6A3/CSTA/LTF/WFDC2	6
MF	GO:0030414	peptidase inhibitor activity	6/86	182/17697	0.000259164	0.00621995	0.00515849	SERPINA3/C3/COL6A3/CSTA/LTF/WFDC2	6
MF	GO:0061135	endopeptidase regulator activity	6/86	182/17697	0.000259164	0.00621995	0.00515849	SERPINA3/C3/COL6A3/CSTA/LTF/WFDC2	6
MF	GO:0019956	chemokine binding	3/86	32/17697	0.000496347	0.0109196	0.00905615	CX3CR1/ACKR1/CCR2	3
MF	GO:0048020	CCR chemokine receptor binding	3/86	43/17697	0.00118831	0.0241318	0.0200136	CCL5/CCL19/CCR2	3
MF	GO:0019887	protein kinase regulator activity	5/86	180/17697	0.00184447	0.0347814	0.0288458	EGF/SFN/LTF/RAC2/CCL5	5
MF	GO:0060229	lipase activator activity	2/86	14/17697	0.00204502	0.0359923	0.0298501	APOH/CCL5	2
MF	GO:0004857	enzyme inhibitor activity	7/86	375/17697	0.00232106	0.0365283	0.0302946	SERPINA3/C3/COL6A3/CSTA/SFN/LTF/WFDC2	7
MF	GO:0005523	tropomyosin binding	2/86	15/17697	0.0023522	0.0365283	0.0302946	TNNT2/PYCARD	2
MF	GO:0043395	heparan sulfate proteoglycan binding	2/86	16/17697	0.00267976	0.0372172	0.030866	LPL/PTPRC	2
MF	GO:0005126	cytokine receptor binding	6/86	286/17697	0.00269653	0.0372172	0.030866	LTB/CCL5/CCL19/TGFBR3/PYCARD/CCR2	6
MF	GO:0004869	cysteine-type endopeptidase inhibitor activity	3/86	58/17697	0.00281949	0.0372172	0.030866	CSTA/LTF/WFDC2	3
MF	GO:0019207	kinase regulator activity	5/86	207/17697	0.0033755	0.0424349	0.0351932	EGF/SFN/LTF/RAC2/CCL5	5
MF	GO:0030296	protein tyrosine kinase activator activity	2/86	19/17697	0.00378271	0.0453925	0.0376461	EGF/CCL5	2
MF	GO:0042379	chemokine receptor binding	3/86	66/17697	0.00406643	0.0460877	0.0382227	CCL5/CCL19/CCR2	3
MF	GO:0008329	signaling pattern recognition receptor activity	2/86	20/17697	0.00418979	0.0460877	0.0382227	LY96/TLR7	2
MF	GO:0019838	growth factor binding	4/86	137/17697	0.00447079	0.0463573	0.0384463	COL1A2/GHR/IL10RA/TGFBR3	4
MF	GO:0038187	pattern recognition receptor activity	2/86	21/17697	0.00461626	0.0463573	0.0384463	LY96/TLR7	2
MF	GO:0004175	endopeptidase activity	7/86	427/17697	0.00474109	0.0463573	0.0384463	CTSV/GZMA/GZMK/LTF/MME/MMP7/PYCARD	7
MF	GO:0016493	C-C chemokine receptor activity	2/86	23/17697	0.0055266	0.0521079	0.0432155	CX3CR1/CCR2	2
MF	GO:0034987	immunoglobulin receptor binding	3/86	76/17697	0.00603367	0.0549272	0.0455536	IGHM/IGKC/TRBC1	3
MF	GO:0030295	protein kinase activator activity	3/86	80/17697	0.00695433	0.0580199	0.0481186	EGF/LTF/CCL5	3
MF	GO:0001637	G protein-coupled chemoattractant receptor activity	2/86	26/17697	0.00703272	0.0580199	0.0481186	CX3CR1/CCR2	2
MF	GO:0004950	chemokine receptor activity	2/86	26/17697	0.00703272	0.0580199	0.0481186	CX3CR1/CCR2	2
MF	GO:0016702	oxidoreductase activity, acting on single donors with incorporation of molecular oxygen, incorporation of two atoms of oxygen	2/86	27/17697	0.00757151	0.0597614	0.0495629	ALOX5/TDO2	2
MF	GO:0004252	serine-type endopeptidase activity	4/86	160/17697	0.00769655	0.0597614	0.0495629	GZMA/GZMK/LTF/MMP7	4
MF	GO:0016701	oxidoreductase activity, acting on single donors with incorporation of molecular oxygen	2/86	28/17697	0.00812836	0.061311	0.0508481	ALOX5/TDO2	2
MF	GO:0019209	kinase activator activity	3/86	86/17697	0.00848403	0.0622162	0.0515988	EGF/LTF/CCL5	3
MF	GO:0043548	phosphatidylinositol 3-kinase binding	2/86	30/17697	0.00929551	0.0663247	0.0550061	LCK/CORO1A	2
MF	GO:0004867	serine-type endopeptidase inhibitor activity	3/86	94/17697	0.0108087	0.0750917	0.062277	SERPINA3/COL6A3/WFDC2	3
MF	GO:0005154	epidermal growth factor receptor binding	2/86	33/17697	0.0111771	0.0756607	0.0627489	EGF/AGR2	2
MF	GO:0008236	serine-type peptidase activity	4/86	182/17697	0.0119488	0.0788624	0.0654042	GZMA/GZMK/LTF/MMP7	4
MF	GO:0001530	lipopolysaccharide binding	2/86	35/17697	0.0125168	0.0805958	0.0668418	LTF/LY96	2
MF	GO:0017171	serine hydrolase activity	4/86	186/17697	0.0128556	0.0808068	0.0670168	GZMA/GZMK/LTF/MMP7	4
MF	GO:0043394	proteoglycan binding	2/86	36/17697	0.0132116	0.0811131	0.0672708	LPL/PTPRC	2
MF	GO:0016504	peptidase activator activity	2/86	38/17697	0.0146505	0.0879028	0.0729018	PCOLCE2/PYCARD	2
MF	GO:0030020	extracellular matrix structural constituent conferring tensile strength	2/86	41/17697	0.0169291	0.0993177	0.0823687	COL1A2/COL6A3	2
KEGG	hsa05133	Pertussis	6/53	76/8076	9.1924e-06	0.00140644	0.00119985	C1QA/C1QB/C3/IRF8/LY96/PYCARD	6
KEGG	hsa05340	Primary immunodeficiency	4/53	38/8076	0.000103453	0.00791413	0.00675165	CD3D/IL7R/LCK/PTPRC	4
KEGG	hsa04061	Viral protein interaction with cytokine and cytokine receptor	5/53	100/8076	0.000471761	0.0155525	0.013268	CX3CR1/IL10RA/CCL5/CCL19/CCR2	5
KEGG	hsa05142	Chagas disease	5/53	102/8076	0.000516778	0.0155525	0.013268	C1QA/C1QB/C3/CD3D/CCL5	5
KEGG	hsa04064	NF-kappa B signaling pathway	5/53	104/8076	0.00056496	0.0155525	0.013268	LCK/LTB/PRKCB/CCL19/LY96	5
KEGG	hsa04060	Cytokine-cytokine receptor interaction	8/53	295/8076	0.000609902	0.0155525	0.013268	CX3CR1/GHR/IL7R/IL10RA/LTB/CCL5/CCL19/CCR2	8
KEGG	hsa04062	Chemokine signaling pathway	6/53	192/8076	0.00151367	0.0305985	0.026104	CX3CR1/PRKCB/RAC2/CCL5/CCL19/CCR2	6
KEGG	hsa04650	Natural killer cell mediated cytotoxicity	5/53	131/8076	0.00159992	0.0305985	0.026104	CD48/LCK/PRKCB/RAC2/TYROBP	5
KEGG	hsa04510	Focal adhesion	6/53	201/8076	0.00191172	0.0324992	0.0277255	COL1A2/COL6A3/EGF/PRKCB/RAC2/THBS2	6
KEGG	hsa04610	Complement and coagulation cascades	4/53	85/8076	0.00226063	0.0345876	0.0295071	C1QA/C1QB/C3/VSIG4	4
KEGG	hsa05150	Staphylococcus aureus infection	4/53	96/8076	0.00351735	0.0489231	0.041737	C1QA/C1QB/C3/SELPLG	4
KEGG	hsa04640	Hematopoietic cell lineage	4/53	99/8076	0.00392861	0.0500898	0.0427323	CD2/CD3D/IL7R/MME	4
KEGG	hsa04974	Protein digestion and absorption	4/53	103/8076	0.00452617	0.0532696	0.045445	COL1A2/COL6A3/CPA3/MME	4
